# Supplementary material for: Gut Microbiota Differences in Infants with Cow-Milk-Induced Allergic Proctocolitis: A Comparative Cross-Sectional Study
Source: Children (Basel). 2025 Jun 5;12(6):734. doi: 10.3390/children12060734 (PMC12191891; doi:10.3390/children12060734)
Supplement: Supplementary file 1 [file children-12-00734-s001.zip]

Archive with 1 entries (1 files):
- children-3635748-supplementary.pdf
